# Supplementary material for: Plant-Derived Lactobacillus paracasei IJH-SONE68 Improves Chronic Allergy Status: A Randomized, Double-Blind, Placebo-Controlled Clinical Trial
Source: Nutrients. 2021 Nov 11;13(11):4022. doi: 10.3390/nu13114022 (PMC8623948; doi:10.3390/nu13114022)
Supplement: Supplementary file 1 [file nutrients-13-04022-s001.zip]

Archive with 1 entries (1 files):
- nutrients-1441395-supplementary.pdf
